# Supplementary material for: Identification of the Chenopodium quinoa HSP90 Gene Family and Functional Analysis of CqHSP90.1c and CqHSP90.6a Under High-Temperature Stress in Transgenic Arabidopsis thaliana
Source: Plants (Basel). 2025 Sep 4;14(17):2770. doi: 10.3390/plants14172770 (PMC12430413; doi:10.3390/plants14172770)
Supplement: Supplementary file 1 [file plants-14-02770-s001.zip]

Archive with 2 entries (2 files):
- Supplementary figure.pdf
- Supplementary tab.xlsx
