# Supplementary material for: Identification of the Chenopodium quinoa HSP90 Gene Family and Functional Analysis of CqHSP90.1c and CqHSP90.6a Under High-Temperature Stress in Transgenic Arabidopsis thaliana
Source: Plants (Basel). 2025 Sep 4;14(17):2770. doi: 10.3390/plants14172770 (PMC12430413; doi:10.3390/plants14172770)
Supplement: Supplementary file 1 [file plants-14-02770-s001.zip › Supplementary tab.xlsx]

## Sheet: Table S1
Table S1 Conserved domains of HSP90 proteins in Chenopodium quinoa
Query	HMM accession	HMM name	Query start	Query end	hmm start	hmm end	hmm length	Bit score	E-value	Description
CqHSP90.1a	PF00183.18	HSP90	189	702	1	513	518	812.03	4.1e-248	Hsp90 protein
CqHSP90.1a	PF02518.26	HATPase_c	32	187	3	110	112	30.92	4.8e-11	Histidine kinase-, DNA gyrase B-, and HSP90-like ATPase
CqHSP90.1b	PF00183.18	HSP90	189	702	1	513	518	812.97	2.1e-248	Hsp90 protein
CqHSP90.1b	PF02518.26	HATPase_c	32	187	3	110	112	30.92	4.8e-11	Histidine kinase-, DNA gyrase B-, and HSP90-like ATPase
CqHSP90.1c	PF00183.18	HSP90	190	699	1	516	518	790.1	1.8e-241	Hsp90 protein
CqHSP90.1c	PF02518.26	HATPase_c	33	188	3	109	112	28.94	2.0e-10	Histidine kinase-, DNA gyrase B-, and HSP90-like ATPase
CqHSP90.4a	PF00183.18	HSP90	184	695	1	502	518	796.72	1.8e-243	Hsp90 protein
CqHSP90.4a	PF02518.26	HATPase_c	27	182	3	110	112	31.4	3.4e-11	Histidine kinase-, DNA gyrase B-, and HSP90-like ATPase
CqHSP90.4b	PF00183.18	HSP90	184	695	1	502	518	794.71	7.3e-243	Hsp90 protein
CqHSP90.4b	PF02518.26	HATPase_c	27	182	3	110	112	31.4	3.4e-11	Histidine kinase-, DNA gyrase B-, and HSP90-like ATPase
CqHSP90.5a	PF00183.18	HSP90	271	777	1	511	518	647.16	3.8e-198	Hsp90 protein
CqHSP90.5a	PF02518.26	HATPase_c	106	268	4	108	112	32.13	2.0e-11	Histidine kinase-, DNA gyrase B-, and HSP90-like ATPase
CqHSP90.5b	PF00183.18	HSP90	271	777	1	510	518	646.06	8.1e-198	Hsp90 protein
CqHSP90.5b	PF00183.18	HATPase_c	106	268	4	108	518	32.13	2.0e-11	Histidine kinase-, DNA gyrase B-, and HSP90-like ATPase
CqHSP90.6a	PF02518.26	HSP90	272	778	2	501	112	617.7	3.2e-189	Hsp90 protein
CqHSP90.6a	PF00183.18	HATPase_c	108	270	3	108	518	29.11	1.7e-10	Histidine kinase-, DNA gyrase B-, and HSP90-like ATPase
CqHSP90.6b	PF02518.26	HSP90	272	779	2	503	112	618.82	1.5e-189	Hsp90 protein
CqHSP90.6b	PF00183.18	HATPase_c	108	270	3	108	518	29.14	1.7e-10	Histidine kinase-, DNA gyrase B-, and HSP90-like ATPase
CqHSP90.7a	PF02518.26	HSP90	259	801	1	515	112	727.44	1.8e-222	Hsp90 protein
CqHSP90.7a	PF00183.18	HATPase_c	100	257	5	110	518	28.42	2.8e-10	Histidine kinase-, DNA gyrase B-, and HSP90-like ATPase
CqHSP90.7b	PF02518.26	HSP90	259	801	1	515	112	726.59	3.2e-222	Hsp90 protein
CqHSP90.7b	PF00183.18	HATPase_c	100	257	5	110		28.42	2.8e-10	Histidine kinase-, DNA gyrase B-, and HSP90-like ATPase

## Sheet: Table S2
Table S2 Information of HSP90 genes from Chenopodium quinoa, Zea mays, Oryza sativa, Glycine max, and Arabidopsis thaliana
Chenopodium quinoa		Oryza sativa		Zea mays		Arabidopsis		Glycine max
Gene ID	Gene name	Gene ID	Gene name	Gene ID	Gene name	Gene ID	Gene name	Gene ID	Gene name
LOC110729587	CqHSP90.1c	LOC_Os04g01740.1	OsHSP90.1	Zm00001d031332	ZmHSP90.1	AT5G52640.1	AtHSP90.1	Glyma.01g068000	GmHSP90.1
LOC110722595	CqHSP90.1b	LOC_Os06g50300.1	OsHSP90.2	Zm00001d006008	ZmHSP90.2	AT5G56030.2	AtHSP90.2	Glyma.02g124500	GmHSP90.2
LOC110693874	CqHSP90.1c	LOC_Os08g38086.3	OsHSP90.3	Zm00001d041719	ZmHSP90.3	AT5G56010.1	AtHSP90.3	Glyma.02g302500	GmHSP90.3
LOC110686052	CqHSP90.4a	LOC_Os08g39140.1	OsHSP90.4	Zm00001d052809	ZmHSP90.4	AT5G56000.1	AtHSP90.4	Glyma.02g305600	GmHSP90.4
LOC110721231	CqHSP90.4b	LOC_Os09g29840.1	OsHSP90.5	Zm00001d052855	ZmHSP90.5	AT2G04030.1	AtHSP90.5	Glyma.08g032900	GmHSP90.5
LOC110711021	CqHSP90.5a	LOC_Os09g30412.1	OsHSP90.6	Zm00001d014792	ZmHSP90.6	AT3G07770.1	AtHSP90.6	Glyma.08g332900	GmHSP90.6
LOC110707029	CqHSP90.5b	LOC_Os09g30418.1	OsHSP90.7	Zm00001d035285	ZmHSP90.7	AT4G24190.1	AtHSP90.7	Glyma.09g131500	GmHSP90.7
LOC110691828	CqHSP90.6a	LOC_Os12g32986.1	OsHSP90.8	Zm00001d036401	ZmHSP90.8			Glyma.14g007700	GmHSP90.8
LOC110701871	CqHSP90.6b			Zm00001d020827	ZmHSP90.9			Glyma.14g011600	GmHSP90.9
LOC110721133	CqHSP90.7a			Zm00001d020898	ZmHSP90.10			Glyma.14g219700	GmHSP90.10
LOC110720567	CqHSP90.7b			Zm00001d024903	ZmHSP90.11			Glyma.16g178800	GmHSP90.11
								Glyma.17G258700	GmHSP90.12

## Sheet: Table S3
Table S3 Analysis of the 10 conserved motifs of CqHSP90 proteins in Chenopodium quinoa
Motif	Best Match Sequence
1	DSPCVLVTGKFGWSANMERJMKAQALRDSSMLAYMRSKRTLEINPDHPIM
2	AEKFEFOAEVSRLLDLIINSLYSNKEIFLRELISNASDALDKJRFESLTD
3	ELIPEYLSFVKGVVDSDDLPLNVSREMLOZNKILKVIR
4	SHEWELINEQKPIWLRKPKEVTKEEYAEFYKSLTNDWEDPL
5	FMEALZAGADVSLIGOFGVGFYSAYLVADKVVVTTK
6	KLGIIEDSTNRKRLAPLLRFYSTKSGEEMTSLDDYVTRMKEGOKDIYYIT
7	KSKLDDOPELEIRIVPDKDNGTISIIDSGIGMTKEDLVBNLGTIARSGTK
8	EYLEERRJKDLVKKYSEFISFPIYLWEEKTTEKEV
9	ENSPFLEKLKKKGYEVLFMVDPIDEYAIQQLKEYEGKKFVDASKEGLKLG
10	AVKHFSVEGZVEFKAVLFVPKRAPFDLFD

## Sheet: Table S4
Table S4 Analysis of cis-acting element of CqHSP90 proteins
Gene	Site Name	Sequence	Position	Function
CqHSP90.1a	TGA-element	AACGAC	1721	Auxin responsive
CqHSP90.1a	GCN4_motif	TGAGTCA	210	Endosperm expression
CqHSP90.1a	I-box	atGATAAGGTC	1270	Light responsive element
CqHSP90.1a	I-box	GTATAAGGCC	1333	Light responsive element
CqHSP90.1a	TC-rich repeats	ATTCTCTAAC	1918	Defense and stress responsiveness
CqHSP90.1a	ARE	AAACCA	551	Anaerobic induction
CqHSP90.1a	ARE	AAACCA	1912	Anaerobic induction
CqHSP90.1a	MBSI	aaaAaaC(G/C)GTTA	349	Flavonoid biosynthetic genes regulation
CqHSP90.1a	Sp1	GGGCGG	1427	Light responsive element
CqHSP90.1a	G-Box	CACGTT	760	Light responsive element
CqHSP90.1a	G-Box	CACGTT	1088	Light responsive element
CqHSP90.1a	ABRE	AACCCGG	603	Abscisic acid responsive
CqHSP90.1a	ABRE	ACGTG	761	Abscisic acid responsive
CqHSP90.1a	ABRE	ACGTG	1089	Abscisic acid responsive
CqHSP90.1a	ABRE	GACACGTGGC	1098	Abscisic acid responsive
CqHSP90.1a	CGTCA-motif	CGTCA	518	MeJA-responsiveness
CqHSP90.1a	TGACG-motif	TGACG	518	MeJA-responsiveness
CqHSP90.1a	STRE	AGGGG	646	Heat stress responsive
CqHSP90.1a	STRE	AGGGG	653	Heat stress responsive
CqHSP90.1a	STRE	AGGGG	1001	Heat stress responsive
CqHSP90.1b	I-box	AGATAAGG	1256	Light responsive element
CqHSP90.1b	TGA-element	AACGAC	1699	Auxin responsive
CqHSP90.1b	TGA-element	AACGAC	1735	Auxin responsive
CqHSP90.1b	TCT-motif	TCTTAC	385	Light responsive element
CqHSP90.1b	TC-rich repeats	ATTCTCTAAC	1924	Defense and stress responsiveness
CqHSP90.1b	G-box	TACGTG	1447	Light responsive element
CqHSP90.1b	ARE	AAACCA	1580	Anaerobic induction
CqHSP90.1b	MBS	CAACTG	1519	Drought-inducibility
CqHSP90.1b	Sp1	GGGCGG	693	Light responsive element
CqHSP90.1b	G-Box	CACGTT	809	Light responsive element
CqHSP90.1b	WUN-motif	AAATTTCCT	1193	Wound-responsive element
CqHSP90.1b	GATA-motif	GATAGGA	576	Light responsive element
CqHSP90.1b	ABRE	ACGTG	809	Abscisic acid responsive
CqHSP90.1b	ABRE	ACGTG	1448	Abscisic acid responsive
CqHSP90.1b	Box 4	ATTAAT	1422	Light responsive element
CqHSP90.1b	STRE	AGGGG	816	Heat stress responsive
CqHSP90.1b	STRE	AGGGG	1665	Heat stress responsive
CqHSP90.1c	CGTCA-motif	CGTCA	1143	MeJA-responsiveness
CqHSP90.1c	CGTCA-motif	CGTCA	1546	MeJA-responsiveness
CqHSP90.1c	CGTCA-motif	CGTCA	1650	MeJA-responsiveness
CqHSP90.1c	Box 4	ATTAAT	799	Light responsive element
CqHSP90.1c	Box 4	ATTAAT	1409	Light responsive element
CqHSP90.1c	Box 4	ATTAAT	1707	Light responsive element
CqHSP90.1c	ABRE	TACGTGTC	1812	Abscisic acid responsive
CqHSP90.1c	TGACG-motif	TGACG	1143	MeJA-responsiveness
CqHSP90.1c	TGACG-motif	TGACG	1546	MeJA-responsiveness
CqHSP90.1c	TGACG-motif	TGACG	1650	MeJA-responsiveness
CqHSP90.1c	TCCC-motif	TCTCCCT	1291	Light responsive element
CqHSP90.1c	TCCC-motif	TCTCCCT	1881	Light responsive element
CqHSP90.1c	MBS	CAACTG	994	Drought-inducibility
CqHSP90.1c	MBS	CAACTG	1322	Drought-inducibility
CqHSP90.1c	ARE	AAACCA	1847	Anaerobic induction
CqHSP90.1c	G-box	TACGTG	1812	Light responsive element
CqHSP90.1c	P-box	CCTTTTG	1243	Gibberellin-responsive element
CqHSP90.1c	TCT-motif	TCTTAC	1165	Light responsive element
CqHSP90.1c	TCT-motif	TCTTAC	1694	Light responsive element
CqHSP90.1c	LTR	CCGAAA	1863	Low-temperature responsiveness
CqHSP90.1c	GCN4_motif	TGAGTCA	348	Endosperm expression
CqHSP90.1c	GCN4_motif	TGAGTCA	1068	Endosperm expression
CqHSP90.1c	GARE-motif	TCTGTTG	658	Gibberellin-responsive element
CqHSP90.1c	STRE	AGGGG	717	Heat stress responsive
CqHSP90.1c	STRE	AGGGG	975	Heat stress responsive
CqHSP90.1c	STRE	AGGGG	1246	Heat stress responsive
CqHSP90.1c	STRE	AGGGG	1339	Heat stress responsive
CqHSP90.4a	G-Box	CACGTT	1829	Light responsive element
CqHSP90.4a	TCA-element	CCATCTTTTT	1248	Salicylic acid responsiveness
CqHSP90.4a	GT1-motif	GGTTAAT	894	Light responsive element
CqHSP90.4a	GT1-motif	GGTTAA	895	Light responsive element
CqHSP90.4a	GT1-motif	GGTTAA	1692	Light responsive element
CqHSP90.4a	ABRE	ACGTG	1829	Abscisic acid responsive
CqHSP90.4a	Box 4	ATTAAT	269	Light responsive element
CqHSP90.4a	Box 4	ATTAAT	415	Light responsive element
CqHSP90.4a	Box 4	ATTAAT	419	Light responsive element
CqHSP90.4a	Box 4	ATTAAT	626	Light responsive element
CqHSP90.4a	Box 4	ATTAAT	856	Light responsive element
CqHSP90.4a	Box 4	ATTAAT	1002	Light responsive element
CqHSP90.4a	Box 4	ATTAAT	1118	Light responsive element
CqHSP90.4a	Box 4	ATTAAT	1702	Light responsive element
CqHSP90.4a	LTR	CCGAAA	900	Low-temperature responsiveness
CqHSP90.4a	TGA-element	AACGAC	580	Auxin responsive
CqHSP90.4a	TCT-motif	TCTTAC	1736	Light responsive element
CqHSP90.4a	ARE	AAACCA	486	Anaerobic induction
CqHSP90.4a	ARE	AAACCA	670	Anaerobic induction
CqHSP90.4a	ARE	AAACCA	1098	Anaerobic induction
CqHSP90.4a	O2-site	GTTGACGTGA	1744	Zein metabolism regulation
CqHSP90.4a	TATC-box	TATCCCA	1719	Gibberellin-responsiveness
CqHSP90.4a	MBS	CAACTG	1064	Drought-inducibility
CqHSP90.4a	STRE	AGGGG	1444	Heat stress responsive
CqHSP90.4b	G-Box	CACGTT	1836	Light responsive element
CqHSP90.4b	AE-box	AGAAACTT	949	Light responsive element
CqHSP90.4b	AE-box	AGAAACTT	1158	Light responsive element
CqHSP90.4b	AE-box	AGAAACTT	1516	Light responsive element
CqHSP90.4b	Sp1	GGGCGG	1095	Light responsive element
CqHSP90.4b	CGTCA-motif	CGTCA	536	MeJA-responsiveness
CqHSP90.4b	Box 4	ATTAAT	857	Light responsive element
CqHSP90.4b	Box 4	ATTAAT	1345	Light responsive element
CqHSP90.4b	Box 4	ATTAAT	1353	Light responsive element
CqHSP90.4b	Box 4	ATTAAT	1713	Light responsive element
CqHSP90.4b	GT1-motif	GGTTAA	1452	Light responsive element
CqHSP90.4b	ABRE	ACGTG	1836	Abscisic acid responsive
CqHSP90.4b	TGACG-motif	TGACG	536	MeJA-responsiveness
CqHSP90.4b	TCA-element	CCATCTTTTT	1041	Salicylic acid responsiveness
CqHSP90.4b	TCCC-motif	TCTCCCT	1078	Light responsive element
CqHSP90.4b	CAT-box	GCCACT	32	Meristem expression
CqHSP90.4b	LTR	CCGAAA	1478	Low-temperature responsiveness
CqHSP90.4b	I-box	atGATAAGGTC	1097	Light responsive element
CqHSP90.4b	TATC-box	TATCCCA	1730	Gibberellin-responsiveness
CqHSP90.4b	O2-site	GTTGACGTGA	1756	Zein metabolism regulation
CqHSP90.4b	G-box	TAACACGTAG	1421	Light responsive element
CqHSP90.4b	TCT-motif	TCTTAC	442	Light responsive element
CqHSP90.4b	TCT-motif	TCTTAC	1489	Light responsive element
CqHSP90.4b	TCT-motif	TCTTAC	1496	Light responsive element
CqHSP90.4b	MSA-like	TCAAACGGT	426	Cell cycle regulation
CqHSP90.4b	P-box	CCTTTTG	1186	Gibberellin-responsive element
CqHSP90.4b	STRE	AGGGG	393	Heat stress responsive
CqHSP90.4b	STRE	AGGGG	1030	Heat stress responsive
CqHSP90.4b	STRE	AGGGG	1921	Heat stress responsive
CqHSP90.5a	LTR	CCGAAA	812	Low-temperature responsiveness
CqHSP90.5a	LTR	CCGAAA	818	Low-temperature responsiveness
CqHSP90.5a	LTR	CCGAAA	1146	Low-temperature responsiveness
CqHSP90.5a	LTR	CCGAAA	1250	Low-temperature responsiveness
CqHSP90.5a	I-box	TGATAATGT	347	Light responsive element
CqHSP90.5a	O2-site	GATGATGTGG	592	Zein metabolism regulation
CqHSP90.5a	MBS	CAACTG	1912	Drought-inducibility
CqHSP90.5a	TATC-box	TATCCCA	1791	Gibberellin-responsiveness
CqHSP90.5a	TC-rich repeats	ATTCTCTAAC	535	Defense and stress responsiveness
CqHSP90.5a	circadian	CAAAGATATC	416	Circadian control
CqHSP90.5a	TCT-motif	TCTTAC	25	Light responsive element
CqHSP90.5a	TCT-motif	TCTTAC	97	Light responsive element
CqHSP90.5a	TCT-motif	TCTTAC	124	Light responsive element
CqHSP90.5a	ARE	AAACCA	834	Anaerobic induction
CqHSP90.5a	G-box	CCACGTAA	27	Light responsive element
CqHSP90.5a	G-box	TACGTG	28	Light responsive element
CqHSP90.5a	G-box	CACGTG	71	Light responsive element
CqHSP90.5a	G-box	CCACGTAA	126	Light responsive element
CqHSP90.5a	G-box	TACGTG	127	Light responsive element
CqHSP90.5a	G-box	TACGTG	208	Light responsive element
CqHSP90.5a	GATA-motif	AAGATAAGATT	299	Light responsive element
CqHSP90.5a	GATA-motif	GATAGGG	686	Light responsive element
CqHSP90.5a	GATA-motif	AAGATAAGATT	1536	Light responsive element
CqHSP90.5a	GATA-motif	GATAGGA	1976	Light responsive element
CqHSP90.5a	G-Box	CACGTG	71	Light responsive element
CqHSP90.5a	G-Box	CACGTT	1613	Light responsive element
CqHSP90.5a	ABRE	ACGTG	29	Abscisic acid responsive
CqHSP90.5a	ABRE	CACGTG	71	Abscisic acid responsive
CqHSP90.5a	ABRE	ACGTG	72	Abscisic acid responsive
CqHSP90.5a	ABRE	ACGTG	128	Abscisic acid responsive
CqHSP90.5a	ABRE	ACGTG	209	Abscisic acid responsive
CqHSP90.5a	ABRE	ACGTG	1614	Abscisic acid responsive
CqHSP90.5a	CGTCA-motif	CGTCA	1617	MeJA-responsiveness
CqHSP90.5a	Box 4	ATTAAT	63	Light responsive element
CqHSP90.5a	Box 4	ATTAAT	162	Light responsive element
CqHSP90.5a	Box 4	ATTAAT	1481	Light responsive element
CqHSP90.5a	TCCC-motif	TCTCCCT	1895	Light responsive element
CqHSP90.5a	TGACG-motif	TGACG	1617	MeJA-responsiveness
CqHSP90.5a	STRE	AGGGG	712	Heat stress responsive
CqHSP90.5b	G-Box	CACGTT	538	Light responsive element
CqHSP90.5b	TCCC-motif	TCTCCCT	1903	Light responsive element
CqHSP90.5b	Box 4	ATTAAT	100	Light responsive element
CqHSP90.5b	Box 4	ATTAAT	1383	Light responsive element
CqHSP90.5b	Box 4	ATTAAT	1542	Light responsive element
CqHSP90.5b	Box 4	ATTAAT	1615	Light responsive element
CqHSP90.5b	ABRE	ACGTG	539	Abscisic acid responsive
CqHSP90.5b	ABRE	ACGTG	1091	Abscisic acid responsive
CqHSP90.5b	LTR	CCGAAA	861	Low-temperature responsiveness
CqHSP90.5b	LAMP-element	CTTTATCA	397	Light responsive element
CqHSP90.5b	G-box	CACGAC	196	Light responsive element
CqHSP90.5b	G-box	TAAACGTG	536	Light responsive element
CqHSP90.5b	G-box	CACGAC	1052	Light responsive element
CqHSP90.5b	G-box	CCACGTAA	1090	Light responsive element
CqHSP90.5b	G-box	TACGTG	1091	Light responsive element
CqHSP90.5b	ARE	AAACCA	589	Anaerobic induction
CqHSP90.5b	TCT-motif	TCTTAC	133	Light responsive element
CqHSP90.5b	TATC-box	TATCCCA	851	Gibberellin-responsiveness
CqHSP90.5b	TATC-box	TATCCCA	1824	Gibberellin-responsiveness
CqHSP90.5b	MBS	CAACTG	929	Drought-inducibility
CqHSP90.5b	MBS	CAACTG	945	Drought-inducibility
CqHSP90.5b	MBS	CAACTG	1920	Drought-inducibility
CqHSP90.5b	O2-site	GATGATGTGG	1794	Zein metabolism regulation
CqHSP90.5b	STRE	AGGGG	206	Heat stress responsive
CqHSP90.5b	STRE	AGGGG	855	Heat stress responsive
CqHSP90.5b	STRE	AGGGG	1875	Heat stress responsive
CqHSP90.6a	ATC-motif	AGTAATCT	980	Light responsive element
CqHSP90.6a	MBSI	aaaAaaC(G/C)GTTA	1367	Flavonoid biosynthetic genes regulation
CqHSP90.6a	Box 4	ATTAAT	594	Light responsive element
CqHSP90.6a	Box 4	ATTAAT	623	Light responsive element
CqHSP90.6a	GT1-motif	GGTTAA	913	Light responsive element
CqHSP90.6a	GT1-motif	GGTTAA	1366	Light responsive element
CqHSP90.6a	GT1-motif	GGTTAA	1498	Light responsive element
CqHSP90.6a	TCA-element	CCATCTTTTT	1135	Salicylic acid responsiveness
CqHSP90.6a	TCCC-motif	TCTCCCT	833	Light responsive element
CqHSP90.6a	TCCC-motif	TCTCCCT	1914	Light responsive element
CqHSP90.6a	TGA-element	AACGAC	1008	Auxin responsive
CqHSP90.6a	LTR	CCGAAA	116	Low-temperature responsiveness
CqHSP90.6a	AuxRE	TGTCTCAATAAG	1428	part of an Auxin responsive
CqHSP90.6a	O2-site	GATGATGTGG	1164	Zein metabolism regulation
CqHSP90.6a	ARE	AAACCA	1933	Anaerobic induction
CqHSP90.6a	chs-CMA2a	TCACTTGA	172	Light responsive element
CqHSP90.6a	MSA-like	(T/C)C(T/C)AACGG(T/C)(T/C)A	1049	Cell cycle regulation
CqHSP90.6a	AT-rich element	ATAGAAATCAA	1181	Heat stress responsive
CqHSP90.6a	CCAAT-box	CAACGG	392	Heat stress responsive
CqHSP90.6a	CCAAT-box	CAACGG	1361	Heat stress responsive
CqHSP90.6b	chs-CMA1a	TTACTTAA	1383	Light responsive element
CqHSP90.6b	G-Box	CACGTG	1045	Light responsive element
CqHSP90.6b	G-Box	CACGTT	1167	Light responsive element
CqHSP90.6b	Sp1	GGGCGG	1016	Light responsive element
CqHSP90.6b	Box 4	ATTAAT	1605	Light responsive element
CqHSP90.6b	ABRE	CACGTG	1045	Abscisic acid responsive
CqHSP90.6b	ABRE	ACGTG	1046	Abscisic acid responsive
CqHSP90.6b	ABRE	ACGTG	1168	Abscisic acid responsive
CqHSP90.6b	TGA-element	AACGAC	654	Auxin responsive
CqHSP90.6b	TGA-element	AACGAC	791	Auxin responsive
CqHSP90.6b	TGA-element	AACGAC	813	Auxin responsive
CqHSP90.6b	LTR	CCGAAA	357	Low-temperature responsiveness
CqHSP90.6b	CAT-box	GCCACT	1698	Meristem expression
CqHSP90.6b	GCN4_motif	TGAGTCA	1049	Endosperm expression
CqHSP90.6b	GCN4_motif	TGAGTCA	1669	Endosperm expression
CqHSP90.6b	G-box	CACGTG	1045	Light responsive element
CqHSP90.6b	TCT-motif	TCTTAC	1465	Light responsive element
CqHSP90.6b	circadian	CAAAGATATC	562	Circadian control
CqHSP90.6b	TC-rich repeats	GTTTTCTTAC	1387	Defense and stress responsiveness
CqHSP90.6b	HD-Zip 1	CAAT(A/T)ATTG	1656	Differentiation of the palisade mesophyll cells
CqHSP90.6b	STRE	AGGGG	578	Heat stress responsive
CqHSP90.6b	STRE	AGGGG	1357	Heat stress responsive
CqHSP90.6b	STRE	AGGGG	1509	Heat stress responsive
CqHSP90.7a	chs-CMA1a	TTACTTAA	54	Light responsive element
CqHSP90.7a	GATA-motif	AAGATAAGATT	1901	Light responsive element
CqHSP90.7a	G-Box	CACGTG	1825	Light responsive element
CqHSP90.7a	ABRE	ACGTG	1695	Abscisic acid responsive
CqHSP90.7a	ABRE	ACGTG	1733	Abscisic acid responsive
CqHSP90.7a	ABRE	CACGTG	1825	Abscisic acid responsive
CqHSP90.7a	ABRE	ACGTG	1826	Abscisic acid responsive
CqHSP90.7a	GT1-motif	GGTTAA	265	Light responsive element
CqHSP90.7a	GT1-motif	GGTTAA	1065	Light responsive element
CqHSP90.7a	GT1-motif	GGTTAA	1498	Light responsive element
CqHSP90.7a	CGTCA-motif	CGTCA	1513	MeJA-responsiveness
CqHSP90.7a	CGTCA-motif	CGTCA	1758	MeJA-responsiveness
CqHSP90.7a	TGACG-motif	TGACG	1513	MeJA-responsiveness
CqHSP90.7a	TGACG-motif	TGACG	1758	MeJA-responsiveness
CqHSP90.7a	LTR	CCGAAA	1578	Low-temperature responsiveness
CqHSP90.7a	GCN4_motif	TGAGTCA	1665	Endosperm expression
CqHSP90.7a	I-box	AGATAAGG	1159	Light responsive element
CqHSP90.7a	O2-site	GATGA(C/T)(A/G)TG(A/G)	1760	Zein metabolism regulation
CqHSP90.7a	TATC-box	TATCCCA	1861	Gibberellin-responsiveness
CqHSP90.7a	GA-motif	ATAGATAA	217	Light responsive element
CqHSP90.7a	MBS	CAACTG	1982	Drought-inducibility
CqHSP90.7a	G-box	CACGTC	1695	Light responsive element
CqHSP90.7a	G-box	CACGTC	1733	Light responsive element
CqHSP90.7a	G-box	CACGTG	1825	Light responsive element
CqHSP90.7a	STRE	AGGGG	1044	Heat stress responsive
CqHSP90.7b	CGTCA-motif	CGTCA	412	MeJA-responsiveness
CqHSP90.7b	CGTCA-motif	CGTCA	415	MeJA-responsiveness
CqHSP90.7b	CGTCA-motif	CGTCA	802	MeJA-responsiveness
CqHSP90.7b	CGTCA-motif	CGTCA	1673	MeJA-responsiveness
CqHSP90.7b	CGTCA-motif	CGTCA	1759	MeJA-responsiveness
CqHSP90.7b	Box 4	ATTAAT	1337	Light responsive element
CqHSP90.7b	Box 4	ATTAAT	1627	Light responsive element
CqHSP90.7b	Box 4	ATTAAT	1686	Light responsive element
CqHSP90.7b	ABRE	ACGTG	1671	Abscisic acid responsive
CqHSP90.7b	ABRE	ACGTG	1696	Abscisic acid responsive
CqHSP90.7b	ABRE	ACGTG	1734	Abscisic acid responsive
CqHSP90.7b	ABRE	CACGTG	1826	Abscisic acid responsive
CqHSP90.7b	ABRE	ACGTG	1827	Abscisic acid responsive
CqHSP90.7b	TGACG-motif	TGACG	412	MeJA-responsiveness
CqHSP90.7b	TGACG-motif	TGACG	415	MeJA-responsiveness
CqHSP90.7b	TGACG-motif	TGACG	802	MeJA-responsiveness
CqHSP90.7b	TGACG-motif	TGACG	1673	MeJA-responsiveness
CqHSP90.7b	TGACG-motif	TGACG	1759	MeJA-responsiveness
CqHSP90.7b	TCA-element	CCATCTTTTT	249	Salicylic acid responsiveness
CqHSP90.7b	TCA-element	CCATCTTTTT	444	Salicylic acid responsiveness
CqHSP90.7b	TCA-element	CCATCTTTTT	1441	Salicylic acid responsiveness
CqHSP90.7b	TCCC-motif	TCTCCCT	721	Light responsive element
CqHSP90.7b	GATA-motif	AAGATAAGATT	1890	Light responsive element
CqHSP90.7b	G-Box	CACGTG	1826	Light responsive element
CqHSP90.7b	TATC-box	TATCCCA	1019	Gibberellin-responsiveness
CqHSP90.7b	MBS	CAACTG	13	Drought-inducibility
CqHSP90.7b	MBS	CAACTG	1946	Drought-inducibility
CqHSP90.7b	G-box	CACGTC	1671	Light responsive element
CqHSP90.7b	G-box	CACGTC	1696	Light responsive element
CqHSP90.7b	G-box	CACGTC	1734	Light responsive element
CqHSP90.7b	G-box	CACGTG	1826	Light responsive element
CqHSP90.7b	ARE	AAACCA	1507	Anaerobic induction
CqHSP90.7b	CAT-box	GCCACT	1224	Meristem expression
CqHSP90.7b	GCN4_motif	TGAGTCA	1666	Endosperm expression
CqHSP90.7b	STRE	AGGGG	1844	Heat stress responsive
	MEANING OF COLUMN HEADINGS
	Gene	Indicates the gene from which the cis-element was obtained
	Site Name	The cis-regulatory element name
	Sequence	The sequence of the cis-regulatory element present in the gene
	Position	The start point of the each cis-regulatory element present
	Function	Describes the regulatory elements on which the cis-elements are active

## Sheet: Table S5
Table S5 Primer information used in this work
Gene name	Forward primer	Reverse primer
CqHSP90.1a	GAGCTTAGGAAACGCGCAGA	CTTGCTCTCCTCAGCAGCAT
CqHSP90.1b	TGTGACTGGGGAGTATGGGT	CCTGAGTTCAGAAGTGCGGT
CqHSP90.1c	AACCGAGGAAGAGAAGCAGC	ACCCATACTCCCCAGTCACA
CqHSP90.4a	TGGATGAGGAAGCCAGAGGA	TGATGAAGACACGGCGAACA
CqHSP90.4b	AAGCTTGATGAGAGCGAGGA	AAGACATGTAACCAGCCATGC
CqHSP90.5a	GCCATCCAGAACTTGCAGACT	CCATGTTTGCTGACCACCCA
CqHSP90.5b	CGCTGTACCTAAGGGATGGA	TCCACTTCTCCCTCTGTCGT
CqHSP90.6a	TCATTTCTGCGGAGGTTAGCA	CACGTGTCATGCCAATTCCAG
CqHSP90.6b	TGCACCGTATTTCACGACGA	TTGCATTGTCATAGCGACGG
CqHSP90.7a	TCTCCTGTGCCTCCTCTTTCT	TAAGCCGAGAAACCTCAGCC
CqHSP90.7b	CAAGCAAACAGCACGGCTTA	CGACTTCAGGCTCCTCTGTG
CqActin	GGTATTGGAACGGTGCCAGT	GGACTCGTGGTGCATCTCAA
OE-CqHSP90.1c	ccatacgtatcgcgaggatccATGGCGGACGTAGCAATGG	ggtcttaattaactctctagaTTAATCAACCTCCTCCATCTTGC
OE-CqHSP90.6a	ccatacgtatcgcgaggatccATGCACCGTATTTCACGACGA	ggtcttaattaactctctagaTCATTTCTGATTACCAGCTTCAACTG
Sub CqHSP90.1c	acgggggactcttgaccatggATGGCGGACGTAGCAATGG	aagttcttctcctttactagtTTAATCAACCTCCTCCATCTTGC
Sub CqHSP90.6a	acgggggactcttgaccatggATGCACCGTATTTCACGACGA	aagttcttctcctttactagtTCATTTCTGATTACCAGCTTCAACTG

## Sheet: Table S6
Table S6 The detailed information of the predicted three-dimensional (3D) proteins
Gene ID	HSP90 Protein Name	QMEAN	GMQE	Target/Template Identity	Oligo-State	Template	Templete Description
LOC110729587	CqHSP90.1a	-2.06	0.74	0.6537	Homo-dimer (matching prediction)	6xlc.1.A	ATP-dependent molecular chaperone HSC82
LOC110722595	CqHSP90.1b	-2.15	0.8	65.37	Homo-dimer (matching prediction)	6xlc.1.A	ATP-dependent molecular chaperone HSC82
LOC110693874	CqHSP90.1c	-1.76	0.74	0.6652	Homo-dimer (matching prediction)	6xlc.1.A	ATP-dependent molecular chaperone HSC82
LOC110686052	CqHSP90.4a	-2.47	0.77	0.6633	Homo-dimer (matching prediction)	6xlc.1.A	ATP-dependent molecular chaperone HSC82
LOC110721231	CqHSP90.4b	-2.58	0.77	0.6617	Homo-dimer (matching prediction)	6xlc.1.A	ATP-dependent molecular chaperone HSC82
LOC110711021	CqHSP90.5a	-2.58	0.58	0.4508	Homo-dimer (matching prediction)	6xlc.1.A	ATP-dependent molecular chaperone HSC82
LOC110707029	CqHSP90.5b	-2.02	0.59	0.4548	Homo-dimer (matching prediction)	6xlc.1.A	ATP-dependent molecular chaperone HSC82
LOC110691828	CqHSP90.6a	-2.53	0.62	0.4286	Homo-dimer (matching prediction)	6xlc.1.A	ATP-dependent molecular chaperone HSC82
LOC110701871	CqHSP90.6b	-2.55	0.61	0.4055	Homo-dimer (matching prediction)	6xlc.1.A	ATP-dependent molecular chaperone HSC82
LOC110721133	CqHSP90.7a	-2.97	0.59	0.4939	Homo-dimer (matching prediction)	6xlc.1.A	ATP-dependent molecular chaperone HSC82
LOC110720567	CqHSP90.7b	-3.71	0.58	0.4923	Homo-dimer (matching prediction)	6xlc.1.A	ATP-dependent molecular chaperone HSC82

## Sheet: Table S7
Table S7 The predicted Chenopodium quinoa orthologs of CqHSP90s with STRING
Gene Name	Gene ID	Arabidopsis	Identity	Description
LOC110729587	CqHSP90.1a	HSP90-1	0.934	Heat shock protein 90-1; Functions as a holding molecular chaperone (holdase) which stabilizes unfolding protein intermediates and rapidly releases them in an active form once stress has abated. Functions as a folding molecular chaperone (foldase) that assists the non-covalent folding of proteins in an ATP-dependent manner. Molecular chaperone involved in R gene-mediated disease resistance. Requi…
LOC110722595	CqHSP90.1b	HSP90-1	0.939	Heat shock protein 90-1; Functions as a holding molecular chaperone (holdase) which stabilizes unfolding protein intermediates and rapidly releases them in an active form once stress has abated. Functions as a folding molecular chaperone (foldase) that assists the non-covalent folding of proteins in an ATP-dependent manner. Molecular chaperone involved in R gene-mediated disease resistance. Requi…
LOC110693874	CqHSP90.1c	HSP90-1	0.868	Heat shock protein 90-1; Functions as a holding molecular chaperone (holdase) which stabilizes unfolding protein intermediates and rapidly releases them in an active form once stress has abated. Functions as a folding molecular chaperone (foldase) that assists the non-covalent folding of proteins in an ATP-dependent manner. Molecular chaperone involved in R gene-mediated disease resistance. Requi…
LOC110686052	CqHSP90.4a	HSP90-2	0.93	Heat shock protein 90-2; Molecular chaperone. Involved in RPM1-mediated resistance. Component of the RPM1/RAR1/SGT1 complex. May stabilize RPM1 and protect it from SGT1-mediated degradation. Associates with RAR1 which may function as co-chaperone. Possesses ATPase activity. In the absence of heat shock, negatively regulates heat-inducible genes by actively suppressing heat shock transcription fac…
LOC110721231	CqHSP90.4b	HSP90-2	0.927	Heat shock protein 90-2; Molecular chaperone. Involved in RPM1-mediated resistance. Component of the RPM1/RAR1/SGT1 complex. May stabilize RPM1 and protect it from SGT1-mediated degradation. Associates with RAR1 which may function as co-chaperone. Possesses ATPase activity. In the absence of heat shock, negatively regulates heat-inducible genes by actively suppressing heat shock transcription fac…
LOC110711021	CqHSP90.5a	HSP90-5	0.768	Heat shock protein 90-5, chloroplastic; Molecular chaperone required for chloroplast biogenesis. Essential for chloroplast biogenesis and maintenance, and thus for embryogenesis. May be involved in the disassembly of VIPP1 for thylakoid membrane formation and/or maintenance. Cooperates with TIC components and other molecular chaperones to drive transport of preproteins into chloroplasts and funct…
LOC110707029	CqHSP90.5b	HSP90-5	0.763	Heat shock protein 90-5, chloroplastic; Molecular chaperone required for chloroplast biogenesis. Essential for chloroplast biogenesis and maintenance, and thus for embryogenesis. May be involved in the disassembly of VIPP1 for thylakoid membrane formation and/or maintenance. Cooperates with TIC components and other molecular chaperones to drive transport of preproteins into chloroplasts and funct…
LOC110691828	CqHSP90.6a	HSP90-6	0.713	Heat shock protein 90-6, mitochondrial; Molecular chaperone which stabilizes unfolding protein intermediates and functions as a folding molecular chaperone that assists the non-covalent folding of proteins in an ATP-dependent manner.
LOC110701871	CqHSP90.6b	HSP90-6	0.706	Heat shock protein 90-6, mitochondrial; Molecular chaperone which stabilizes unfolding protein intermediates and functions as a folding molecular chaperone that assists the non-covalent folding of proteins in an ATP-dependent manner.
LOC110721133	CqHSP90.7a	HSP90-7	0.858	Endoplasmin homolog; May have a molecular chaperone role in the processing of secreted materials. Required for shoot apical meristem (SAM), root apical meristem (RAM) and floral meristem (FM) formation, probably by regulating the folding of CLAVATA proteins (CLVs). Also involved in pollen tube elongation. Involved in resistance to tunicamycin- or high calcium-induced ER stresses. Possesses ATPase…
LOC110720567	CqHSP90.7b	HSP90-7	0.858	Endoplasmin homolog; May have a molecular chaperone role in the processing of secreted materials. Required for shoot apical meristem (SAM), root apical meristem (RAM) and floral meristem (FM) formation, probably by regulating the folding of CLAVATA proteins (CLVs). Also involved in pollen tube elongation. Involved in resistance to tunicamycin- or high calcium-induced ER stresses. Possesses ATPase…

## Sheet: Table S8
Table S8 String interactions
#node1	node2	node1_string_id	node2_string_id	neighborhood_on_chromosome	gene_fusion	phylogenetic_cooccurrence	homology	coexpression	experimentally_determined_interaction	database_annotated	automated_textmining	combined_score
CYP40	HSP90-6	3702.Q9C566	3702.F4JFN3	0	0	0	0	0.503	0.613	0.594	0.668	0.97
CYP40	HSP90-1	3702.Q9C566	3702.P27323	0	0	0	0	0.503	0.714	0.594	0.675	0.978
CYP40	HSP90-4	3702.Q9C566	3702.P55737	0	0	0	0	0.503	0.714	0.594	0.502	0.967
CYP40	P23-2	3702.Q9C566	3702.Q6ID70	0	0	0	0	0.597	0.622	0.749	0.428	0.975
CYP40	P23-1	3702.Q9C566	3702.Q8L7U4	0	0	0	0	0.597	0.622	0.749	0.612	0.983
CYP40	HOP3	3702.Q9C566	3702.Q9STH1	0.043	0	0	0	0.351	0.413	0	0.348	0.73
CYP40	MEC18.18	3702.Q9C566	3702.Q9LHL7	0	0	0	0	0.834	0.472	0	0.427	0.945
CYP40	K21L19.11	3702.Q9C566	3702.Q9FGT3	0	0	0	0	0.834	0.472	0	0.427	0.945
CYP40	HSP90-5	3702.Q9C566	3702.Q9SIF2	0	0	0	0	0.503	0.689	0.594	0.562	0.968
HOP3	HSP90-6	3702.Q9STH1	3702.F4JFN3	0	0	0	0	0.21	0.513	0.348	0.166	0.762
HOP3	HSP90-1	3702.Q9STH1	3702.P27323	0	0	0	0	0.577	0.513	0.348	0.426	0.912
HOP3	HSP90-4	3702.Q9STH1	3702.P55737	0	0	0	0	0.296	0.513	0.348	0.476	0.867
HOP3	P23-2	3702.Q9STH1	3702.Q6ID70	0	0	0	0	0.197	0.363	0.437	0.283	0.765
HOP3	P23-1	3702.Q9STH1	3702.Q8L7U4	0	0	0	0	0.197	0.363	0.437	0.283	0.765
HOP3	CYP40	3702.Q9STH1	3702.Q9C566	0.043	0	0	0	0.351	0.413	0	0.348	0.73
HOP3	MEC18.18	3702.Q9STH1	3702.Q9LHL7	0	0	0	0	0.561	0.079	0	0.327	0.704
HOP3	HSP90-5	3702.Q9STH1	3702.Q9SIF2	0	0	0	0	0.145	0.513	0.348	0.166	0.743
HSP70-1	HSP90-6	3702.P22953	3702.F4JFN3	0	0	0	0	0.377	0.379	0.306	0.166	0.746
HSP70-1	RAR1	3702.P22953	3702.Q9SE33	0	0	0	0	0.051	0.292	0	0.603	0.709
HSP70-1	SGT1A	3702.P22953	3702.Q9SUR9	0	0	0	0	0.089	0.317	0	0.623	0.745
HSP70-1	HSP90-7	3702.P22953	3702.Q9STX5	0	0.001	0	0	0.364	0.314	0.207	0.434	0.778
HSP70-1	HSP90-5	3702.P22953	3702.Q9SIF2	0	0	0	0	0.361	0.379	0.306	0.413	0.816
HSP70-1	HSP90-4	3702.P22953	3702.P55737	0	0.001	0	0	0.417	0.379	0.306	0.772	0.935
HSP70-1	HSP90-1	3702.P22953	3702.P27323	0	0.002	0	0	0.364	0.379	0.306	0.863	0.957
HSP90-1	HSP70-1	3702.P27323	3702.P22953	0	0.002	0	0	0.364	0.379	0.306	0.863	0.957
HSP90-1	K21L19.11	3702.P27323	3702.Q9FGT3	0	0	0	0	0.278	0.658	0	0.243	0.796
HSP90-1	P23-2	3702.P27323	3702.Q6ID70	0	0	0	0	0.306	0.664	0.499	0.243	0.899
HSP90-1	HOP3	3702.P27323	3702.Q9STH1	0	0	0	0	0.577	0.513	0.348	0.426	0.912
HSP90-1	P23-1	3702.P27323	3702.Q8L7U4	0	0	0	0	0.306	0.664	0.499	0.39	0.919
HSP90-1	MEC18.18	3702.P27323	3702.Q9LHL7	0	0	0	0	0.478	0.658	0	0.608	0.924
HSP90-1	CYP40	3702.P27323	3702.Q9C566	0	0	0	0	0.503	0.714	0.594	0.675	0.978
HSP90-1	RAR1	3702.P27323	3702.Q9SE33	0	0	0	0	0.064	0.889	0.8	0.81	0.995
HSP90-1	SGT1B	3702.P27323	3702.Q9SUT5	0	0	0	0	0	0.985	0.987	0.842	0.999
HSP90-1	SGT1A	3702.P27323	3702.Q9SUR9	0	0	0	0	0.308	0.971	0.987	0.82	0.999
HSP90-4	HSP70-1	3702.P55737	3702.P22953	0	0.001	0	0	0.417	0.379	0.306	0.772	0.935
HSP90-4	K21L19.11	3702.P55737	3702.Q9FGT3	0	0	0	0	0.279	0.658	0	0.243	0.797
HSP90-4	HOP3	3702.P55737	3702.Q9STH1	0	0	0	0	0.296	0.513	0.348	0.476	0.867
HSP90-4	MEC18.18	3702.P55737	3702.Q9LHL7	0	0	0	0	0.539	0.658	0	0.243	0.87
HSP90-4	P23-1	3702.P55737	3702.Q8L7U4	0	0	0	0	0.306	0.664	0.499	0.243	0.899
HSP90-4	P23-2	3702.P55737	3702.Q6ID70	0	0	0	0	0.306	0.664	0.499	0.243	0.899
HSP90-4	CYP40	3702.P55737	3702.Q9C566	0	0	0	0	0.503	0.714	0.594	0.502	0.967
HSP90-4	RAR1	3702.P55737	3702.Q9SE33	0	0	0	0	0.064	0.777	0.8	0.639	0.982
HSP90-4	SGT1A	3702.P55737	3702.Q9SUR9	0	0	0	0	0.202	0.964	0.987	0.606	0.999
HSP90-4	SGT1B	3702.P55737	3702.Q9SUT5	0	0	0	0	0.045	0.971	0.987	0.618	0.999
HSP90-5	HSP90-6	3702.Q9SIF2	3702.F4JFN3	0	0	0.057	0.967	0.449	0	0.9	0.07	0.945
HSP90-5	HSP70-1	3702.Q9SIF2	3702.P22953	0	0	0	0	0.361	0.379	0.306	0.413	0.816
HSP90-5	P23-2	3702.Q9SIF2	3702.Q6ID70	0	0	0	0	0.306	0.664	0.499	0.243	0.899
HSP90-5	P23-1	3702.Q9SIF2	3702.Q8L7U4	0	0	0	0	0.308	0.664	0.499	0.243	0.9
HSP90-5	CYP40	3702.Q9SIF2	3702.Q9C566	0	0	0	0	0.503	0.689	0.594	0.562	0.968
HSP90-5	K21L19.11	3702.Q9SIF2	3702.Q9FGT3	0	0	0	0	0.273	0.658	0	0.243	0.795
HSP90-5	MEC18.18	3702.Q9SIF2	3702.Q9LHL7	0	0	0	0	0.346	0.658	0	0.243	0.816
HSP90-5	RAR1	3702.Q9SIF2	3702.Q9SE33	0	0	0	0	0.064	0.795	0.8	0.391	0.973
HSP90-5	HOP3	3702.Q9SIF2	3702.Q9STH1	0	0	0	0	0.145	0.513	0.348	0.166	0.743
HSP90-5	HSP90-7	3702.Q9SIF2	3702.Q9STX5	0	0	0.089	0.903	0.218	0.205	0.903	0.145	0.944
HSP90-5	SGT1B	3702.Q9SIF2	3702.Q9SUT5	0	0	0	0	0	0.964	0.987	0.461	0.999
HSP90-5	SGT1A	3702.Q9SIF2	3702.Q9SUR9	0	0	0	0	0.05	0.973	0.987	0.425	0.999
HSP90-6	HSP70-1	3702.F4JFN3	3702.P22953	0	0	0	0	0.377	0.379	0.306	0.166	0.746
HSP90-6	HOP3	3702.F4JFN3	3702.Q9STH1	0	0	0	0	0.21	0.513	0.348	0.166	0.762
HSP90-6	K21L19.11	3702.F4JFN3	3702.Q9FGT3	0	0	0	0	0.273	0.658	0	0.243	0.795
HSP90-6	MEC18.18	3702.F4JFN3	3702.Q9LHL7	0	0	0	0	0.376	0.658	0	0.243	0.824
HSP90-6	P23-2	3702.F4JFN3	3702.Q6ID70	0	0	0	0	0.306	0.664	0.499	0.243	0.899
HSP90-6	P23-1	3702.F4JFN3	3702.Q8L7U4	0	0	0	0	0.309	0.664	0.499	0.243	0.9
HSP90-6	HSP90-7	3702.F4JFN3	3702.Q9STX5	0	0	0.089	0.903	0.26	0.056	0.903	0.145	0.938
HSP90-6	HSP90-5	3702.F4JFN3	3702.Q9SIF2	0	0	0.057	0.967	0.449	0	0.9	0.07	0.945
HSP90-6	RAR1	3702.F4JFN3	3702.Q9SE33	0	0	0	0	0.064	0.723	0.8	0.39	0.964
HSP90-6	CYP40	3702.F4JFN3	3702.Q9C566	0	0	0	0	0.503	0.613	0.594	0.668	0.97
HSP90-6	SGT1B	3702.F4JFN3	3702.Q9SUT5	0	0	0	0	0	0.964	0.987	0.462	0.999
HSP90-6	SGT1A	3702.F4JFN3	3702.Q9SUR9	0	0	0	0	0.057	0.964	0.987	0.425	0.999
HSP90-7	HSP90-6	3702.Q9STX5	3702.F4JFN3	0	0	0.089	0.903	0.26	0.056	0.903	0.145	0.938
HSP90-7	HSP70-1	3702.Q9STX5	3702.P22953	0	0.001	0	0	0.364	0.314	0.207	0.434	0.778
HSP90-7	P23-2	3702.Q9STX5	3702.Q6ID70	0	0	0	0	0.274	0.639	0.474	0.238	0.88
HSP90-7	P23-1	3702.Q9STX5	3702.Q8L7U4	0	0	0	0	0.29	0.639	0.474	0.448	0.915
HSP90-7	K21L19.11	3702.Q9STX5	3702.Q9FGT3	0	0	0	0	0.273	0.631	0	0.437	0.835
HSP90-7	MEC18.18	3702.Q9STX5	3702.Q9LHL7	0	0	0	0	0.293	0.631	0	0.437	0.84
HSP90-7	RAR1	3702.Q9STX5	3702.Q9SE33	0	0	0	0	0.058	0.71	0.8	0.519	0.97
HSP90-7	HSP90-5	3702.Q9STX5	3702.Q9SIF2	0	0	0.089	0.903	0.218	0.205	0.903	0.145	0.944
HSP90-7	SGT1A	3702.Q9STX5	3702.Q9SUR9	0	0	0	0	0.05	0.959	0.987	0.512	0.999
HSP90-7	SGT1B	3702.Q9STX5	3702.Q9SUT5	0	0	0	0	0.072	0.959	0.987	0.512	0.999
K21L19.11	HSP90-6	3702.Q9FGT3	3702.F4JFN3	0	0	0	0	0.273	0.658	0	0.243	0.795
K21L19.11	HSP90-1	3702.Q9FGT3	3702.P27323	0	0	0	0	0.278	0.658	0	0.243	0.796
K21L19.11	HSP90-4	3702.Q9FGT3	3702.P55737	0	0	0	0	0.279	0.658	0	0.243	0.797
K21L19.11	P23-2	3702.Q9FGT3	3702.Q6ID70	0	0	0	0	0.525	0.078	0	0.41	0.719
K21L19.11	P23-1	3702.Q9FGT3	3702.Q8L7U4	0	0	0	0	0.525	0.078	0	0.41	0.719
K21L19.11	CYP40	3702.Q9FGT3	3702.Q9C566	0	0	0	0	0.834	0.472	0	0.427	0.945
K21L19.11	HSP90-5	3702.Q9FGT3	3702.Q9SIF2	0	0	0	0	0.273	0.658	0	0.243	0.795
K21L19.11	HSP90-7	3702.Q9FGT3	3702.Q9STX5	0	0	0	0	0.273	0.631	0	0.437	0.835
MEC18.18	HSP90-6	3702.Q9LHL7	3702.F4JFN3	0	0	0	0	0.376	0.658	0	0.243	0.824
MEC18.18	HSP90-1	3702.Q9LHL7	3702.P27323	0	0	0	0	0.478	0.658	0	0.608	0.924
MEC18.18	HSP90-4	3702.Q9LHL7	3702.P55737	0	0	0	0	0.539	0.658	0	0.243	0.87
MEC18.18	P23-2	3702.Q9LHL7	3702.Q6ID70	0	0	0	0	0.525	0.078	0	0.41	0.719
MEC18.18	P23-1	3702.Q9LHL7	3702.Q8L7U4	0	0	0	0	0.535	0.078	0	0.41	0.725
MEC18.18	CYP40	3702.Q9LHL7	3702.Q9C566	0	0	0	0	0.834	0.472	0	0.427	0.945
MEC18.18	HOP3	3702.Q9LHL7	3702.Q9STH1	0	0	0	0	0.561	0.079	0	0.327	0.704
MEC18.18	HSP90-5	3702.Q9LHL7	3702.Q9SIF2	0	0	0	0	0.346	0.658	0	0.243	0.816
MEC18.18	SGT1A	3702.Q9LHL7	3702.Q9SUR9	0	0	0	0	0.257	0.078	0	0.768	0.827
MEC18.18	HSP90-7	3702.Q9LHL7	3702.Q9STX5	0	0	0	0	0.293	0.631	0	0.437	0.84
P23-1	HSP90-6	3702.Q8L7U4	3702.F4JFN3	0	0	0	0	0.309	0.664	0.499	0.243	0.9
P23-1	HSP90-1	3702.Q8L7U4	3702.P27323	0	0	0	0	0.306	0.664	0.499	0.39	0.919
P23-1	HSP90-4	3702.Q8L7U4	3702.P55737	0	0	0	0	0.306	0.664	0.499	0.243	0.899
P23-1	P23-2	3702.Q8L7U4	3702.Q6ID70	0	0	0	0.871	0	0	0.9	0.155	0.911
P23-1	K21L19.11	3702.Q8L7U4	3702.Q9FGT3	0	0	0	0	0.525	0.078	0	0.41	0.719
P23-1	MEC18.18	3702.Q8L7U4	3702.Q9LHL7	0	0	0	0	0.535	0.078	0	0.41	0.725
P23-1	HOP3	3702.Q8L7U4	3702.Q9STH1	0	0	0	0	0.197	0.363	0.437	0.283	0.765
P23-1	HSP90-5	3702.Q8L7U4	3702.Q9SIF2	0	0	0	0	0.308	0.664	0.499	0.243	0.9
P23-1	SGT1A	3702.Q8L7U4	3702.Q9SUR9	0	0	0	0	0	0.631	0.38	0.647	0.912
P23-1	HSP90-7	3702.Q8L7U4	3702.Q9STX5	0	0	0	0	0.29	0.639	0.474	0.448	0.915
P23-1	SGT1B	3702.Q8L7U4	3702.Q9SUT5	0	0	0	0	0.05	0.631	0.38	0.733	0.934
P23-1	CYP40	3702.Q8L7U4	3702.Q9C566	0	0	0	0	0.597	0.622	0.749	0.612	0.983
P23-2	HSP90-6	3702.Q6ID70	3702.F4JFN3	0	0	0	0	0.306	0.664	0.499	0.243	0.899
P23-2	HSP90-1	3702.Q6ID70	3702.P27323	0	0	0	0	0.306	0.664	0.499	0.243	0.899
P23-2	HSP90-4	3702.Q6ID70	3702.P55737	0	0	0	0	0.306	0.664	0.499	0.243	0.899
P23-2	MEC18.18	3702.Q6ID70	3702.Q9LHL7	0	0	0	0	0.525	0.078	0	0.41	0.719
P23-2	K21L19.11	3702.Q6ID70	3702.Q9FGT3	0	0	0	0	0.525	0.078	0	0.41	0.719
P23-2	HOP3	3702.Q6ID70	3702.Q9STH1	0	0	0	0	0.197	0.363	0.437	0.283	0.765
P23-2	SGT1A	3702.Q6ID70	3702.Q9SUR9	0	0	0	0	0	0.631	0.38	0.505	0.876
P23-2	HSP90-7	3702.Q6ID70	3702.Q9STX5	0	0	0	0	0.274	0.639	0.474	0.238	0.88
P23-2	HSP90-5	3702.Q6ID70	3702.Q9SIF2	0	0	0	0	0.306	0.664	0.499	0.243	0.899
P23-2	P23-1	3702.Q6ID70	3702.Q8L7U4	0	0	0	0.871	0	0	0.9	0.155	0.911
P23-2	SGT1B	3702.Q6ID70	3702.Q9SUT5	0	0	0	0	0	0.631	0.38	0.793	0.948
P23-2	CYP40	3702.Q6ID70	3702.Q9C566	0	0	0	0	0.597	0.622	0.749	0.428	0.975
RAR1	HSP90-6	3702.Q9SE33	3702.F4JFN3	0	0	0	0	0.064	0.723	0.8	0.39	0.964
RAR1	HSP70-1	3702.Q9SE33	3702.P22953	0	0	0	0	0.051	0.292	0	0.603	0.709
RAR1	HSP90-1	3702.Q9SE33	3702.P27323	0	0	0	0	0.064	0.889	0.8	0.81	0.995
RAR1	HSP90-4	3702.Q9SE33	3702.P55737	0	0	0	0	0.064	0.777	0.8	0.639	0.982
RAR1	HSP90-7	3702.Q9SE33	3702.Q9STX5	0	0	0	0	0.058	0.71	0.8	0.519	0.97
RAR1	HSP90-5	3702.Q9SE33	3702.Q9SIF2	0	0	0	0	0.064	0.795	0.8	0.391	0.973
RAR1	SGT1A	3702.Q9SE33	3702.Q9SUR9	0	0	0	0	0.16	0.722	0.8	0.974	0.998
RAR1	SGT1B	3702.Q9SE33	3702.Q9SUT5	0	0	0	0	0.16	0.838	0.8	0.978	0.999
SGT1A	HSP90-6	3702.Q9SUR9	3702.F4JFN3	0	0	0	0	0.057	0.964	0.987	0.425	0.999
SGT1A	HSP70-1	3702.Q9SUR9	3702.P22953	0	0	0	0	0.089	0.317	0	0.623	0.745
SGT1A	HSP90-1	3702.Q9SUR9	3702.P27323	0	0	0	0	0.308	0.971	0.987	0.82	0.999
SGT1A	HSP90-4	3702.Q9SUR9	3702.P55737	0	0	0	0	0.202	0.964	0.987	0.606	0.999
SGT1A	P23-2	3702.Q9SUR9	3702.Q6ID70	0	0	0	0	0	0.631	0.38	0.505	0.876
SGT1A	P23-1	3702.Q9SUR9	3702.Q8L7U4	0	0	0	0	0	0.631	0.38	0.647	0.912
SGT1A	MEC18.18	3702.Q9SUR9	3702.Q9LHL7	0	0	0	0	0.257	0.078	0	0.768	0.827
SGT1A	RAR1	3702.Q9SUR9	3702.Q9SE33	0	0	0	0	0.16	0.722	0.8	0.974	0.998
SGT1A	HSP90-5	3702.Q9SUR9	3702.Q9SIF2	0	0	0	0	0.05	0.973	0.987	0.425	0.999
SGT1A	HSP90-7	3702.Q9SUR9	3702.Q9STX5	0	0	0	0	0.05	0.959	0.987	0.512	0.999
SGT1A	SGT1B	3702.Q9SUR9	3702.Q9SUT5	0	0	0.051	0.979	0.058	0.096	0.9	0.133	0.917
SGT1B	HSP90-6	3702.Q9SUT5	3702.F4JFN3	0	0	0	0	0	0.964	0.987	0.462	0.999
SGT1B	HSP90-1	3702.Q9SUT5	3702.P27323	0	0	0	0	0	0.985	0.987	0.842	0.999
SGT1B	HSP90-4	3702.Q9SUT5	3702.P55737	0	0	0	0	0.045	0.971	0.987	0.618	0.999
SGT1B	P23-2	3702.Q9SUT5	3702.Q6ID70	0	0	0	0	0	0.631	0.38	0.793	0.948
SGT1B	P23-1	3702.Q9SUT5	3702.Q8L7U4	0	0	0	0	0.05	0.631	0.38	0.733	0.934
SGT1B	RAR1	3702.Q9SUT5	3702.Q9SE33	0	0	0	0	0.16	0.838	0.8	0.978	0.999
SGT1B	HSP90-5	3702.Q9SUT5	3702.Q9SIF2	0	0	0	0	0	0.964	0.987	0.461	0.999
SGT1B	HSP90-7	3702.Q9SUT5	3702.Q9STX5	0	0	0	0	0.072	0.959	0.987	0.512	0.999
SGT1B	SGT1A	3702.Q9SUT5	3702.Q9SUR9	0	0	0.051	0.979	0.058	0.096	0.9	0.133	0.917
